# Supplementary material for: Phenolic Derivatives of Astragalus aitosensis with Selective MAO-B Inhibition and Mitochondrial Protection
Source: Molecules. 2025 Oct 13;30(20):4069. doi: 10.3390/molecules30204069 (PMC12566051; doi:10.3390/molecules30204069)
Supplement: Supplementary file 1 [file molecules-30-04069-s001.zip]

Archive with 1 entries (1 files):
- molecules-3867073-supplementary.pdf
